# Supplementary material for: Changes in ALBI Score and PIVKA-II within Three Months after Commencing Atezolizumab Plus Bevacizumab Treatment Affect Overall Survival in Patients with Unresectable Hepatocellular Carcinoma
Source: Cancers (Basel). 2022 Dec 10;14(24):6089. doi: 10.3390/cancers14246089 (PMC9776967; doi:10.3390/cancers14246089)
Supplement: Supplementary file 1 [file cancers-14-06089-s001.zip]

Archive with 1 entries (1 files):
- cancers-2086371-supplementary.pdf
